# Supplementary material for: Bcl-xL targeting eliminates ageing tumor-promoting neutrophils and inhibits lung tumor growth
Source: EMBO Mol Med. 2023 Dec 20;16(1):10. doi: 10.1038/s44321-023-00013-x (PMC10897164; doi:10.1038/s44321-023-00013-x)
Supplement: Supplementary file 3 — Source Data Fig. 1 [file 44321_2023_13_MOESM3_ESM.zip]

Archive with 35 entries (28 files):
- EMM-2023-18237_SourceDataForFigure1/
- EMM-2023-18237_SourceDataForFigure1/.DS_Store
- __MACOSX/EMM-2023-18237_SourceDataForFigure1/._.DS_Store
- EMM-2023-18237_SourceDataForFigure1/1D/
- EMM-2023-18237_SourceDataForFigure1/1H/
- EMM-2023-18237_SourceDataForFigure1/1C/
- EMM-2023-18237_SourceDataForFigure1/1F /
- EMM-2023-18237_SourceDataForFigure1/1G/
- EMM-2023-18237_SourceDataForFigure1/1D/numerical-data-1D.xlsx
- __MACOSX/EMM-2023-18237_SourceDataForFigure1/1D/._numerical-data-1D.xlsx
- EMM-2023-18237_SourceDataForFigure1/1H/western Ponceau.tiff
- __MACOSX/EMM-2023-18237_SourceDataForFigure1/1H/._western Ponceau.tiff
- EMM-2023-18237_SourceDataForFigure1/1H/.DS_Store
- __MACOSX/EMM-2023-18237_SourceDataForFigure1/1H/._.DS_Store
- EMM-2023-18237_SourceDataForFigure1/1H/western Bcl-xL.Tif
- __MACOSX/EMM-2023-18237_SourceDataForFigure1/1H/._western Bcl-xL.Tif
- EMM-2023-18237_SourceDataForFigure1/1H/western gamma-tubulin.Tif
- __MACOSX/EMM-2023-18237_SourceDataForFigure1/1H/._western gamma-tubulin.Tif
- EMM-2023-18237_SourceDataForFigure1/1H/western-cropped-areas-1H.pdf
- __MACOSX/EMM-2023-18237_SourceDataForFigure1/1H/._western-cropped-areas-1H.pdf
- EMM-2023-18237_SourceDataForFigure1/1C/numerical-data-1C.xlsx
- __MACOSX/EMM-2023-18237_SourceDataForFigure1/1C/._numerical-data-1C.xlsx
- EMM-2023-18237_SourceDataForFigure1/1F /numerical-data-1F.xlsx
- __MACOSX/EMM-2023-18237_SourceDataForFigure1/1F /._numerical-data-1F.xlsx
- EMM-2023-18237_SourceDataForFigure1/1F /.DS_Store
- __MACOSX/EMM-2023-18237_SourceDataForFigure1/1F /._.DS_Store
- EMM-2023-18237_SourceDataForFigure1/1F /1F-replicate/
- EMM-2023-18237_SourceDataForFigure1/1F /~$numerical-data-1F.xlsx
- __MACOSX/EMM-2023-18237_SourceDataForFigure1/1F /._~$numerical-data-1F.xlsx
- EMM-2023-18237_SourceDataForFigure1/1G/.DS_Store
- __MACOSX/EMM-2023-18237_SourceDataForFigure1/1G/._.DS_Store
- EMM-2023-18237_SourceDataForFigure1/1G/numerical-data-1G.xlsx
- __MACOSX/EMM-2023-18237_SourceDataForFigure1/1G/._numerical-data-1G.xlsx
- EMM-2023-18237_SourceDataForFigure1/1F /1F-replicate/numerical-data-1F-replicate.xlsx
- __MACOSX/EMM-2023-18237_SourceDataForFigure1/1F /1F-replicate/._numerical-data-1F-replicate.xlsx
