# Supplementary material for: Bcl-xL targeting eliminates ageing tumor-promoting neutrophils and inhibits lung tumor growth
Source: EMBO Mol Med. 2023 Dec 20;16(1):10. doi: 10.1038/s44321-023-00013-x (PMC10897164; doi:10.1038/s44321-023-00013-x)
Supplement: Supplementary file 3 — Source Data Fig. 1 [file 44321_2023_13_MOESM3_ESM.zip › EMM-2023-18237_SourceDataForFigure1/1D/numerical-data-1D.xlsx]

## Sheet: description 
	4 KP tumors were extracted and Bcl-xL expression was assessed in TANs (CD11b+Ly6G+) by flow-cytometry

## Sheet: data
		all cells/Single Cells/CD45+/F480 PECy7, CD11c BV421 subset/TANs/SiglecF+ | Median (488 B 525_50-A :: Bcl xl FITC)	all cells/Single Cells/CD45+/F480 PECy7, CD11c BV421 subset/TANs/SiglecF- | Median (488 B 525_50-A :: Bcl xl FITC)
FMO	Specimen_001_tum-np-FMO_003.fcs	636	819
sample 1	Specimen_001_tum-np1_001_011.fcs	23538	13769
sample 2	Specimen_001_tum-np1_002_012.fcs	27541	16911
sample 3	Specimen_001_tum-np1_003_013.fcs	21820	14638
sample 4	Specimen_001_tum-np1_010.fcs	22237	17830
