# Supplementary material for: Bcl-xL targeting eliminates ageing tumor-promoting neutrophils and inhibits lung tumor growth
Source: EMBO Mol Med. 2023 Dec 20;16(1):10. doi: 10.1038/s44321-023-00013-x (PMC10897164; doi:10.1038/s44321-023-00013-x)
Supplement: Supplementary file 3 — Source Data Fig. 1 [file 44321_2023_13_MOESM3_ESM.zip › EMM-2023-18237_SourceDataForFigure1/1C/numerical-data-1C.xlsx]

## Sheet: description
		Bone marrow, blood, lungs and tumors were collected and the expression of Bcl-xL in neutrophils (CD11b+Ly6G+ cells) was analyzed in each organ by flow cytometry
	mice analyzed	n° of healthy mice	4
		n° of tumor-bearing mice	4

## Sheet: data
		name of fcs files	lymphocytes/singlect/Live cells/CD45+/neutrophils/Bcl-XL-FITC+ | Median (Bcl-XL-FITC)
			MFI of Bcl-xL expression
	HBMN (bone-marrow derived neutrophils from healthy mice)	Specimen_001_BMN-naive_1_023.fcs	49078
		Specimen_001_BMN-naive_2_024.fcs	49078
		Specimen_001_BMN-naive_3_025.fcs	49464
		Specimen_001_BMN-naive_4_026.fcs	49078
	TBMN (bone-marrow derived neutrophils from mice with tumors)	Specimen_001_BMN KP_1_008.fcs	48066
		Specimen_001_BMN KP_2_009.fcs	49722
		Specimen_001_BMN KP_3_010.fcs	49078
		Specimen_001_BMN KP_4_011.fcs	49207
	HPBN (blood neutrophils from healthy mice)	Specimen_001_BloodN-naive_1_033.fcs	49722
		Specimen_001_BloodN-naive_2_034.fcs	50639
		Specimen_001_BloodN-naive_3_035.fcs	49722
		Specimen_001_BloodN-naive_4_036.fcs	53078
	TPBN (blood neutrophils from mice with tumors)	Specimen_001_BloodN-KP_1_018.fcs	52663
		Specimen_001_BloodN-KP_2_019.fcs	52115
		Specimen_001_BloodN-KP_3_020.fcs	51573
		Specimen_001_BloodN-KP_4_021.fcs	51171
	HLN (lung neutrophils from healthy mice)	Specimen_001_HLN_naive_1_028.fcs	96595
		Specimen_001_HLN_naive_2_029.fcs	103288
		Specimen_001_HLN_naive_3_030.fcs	101096
		Specimen_001_HLN_naive_4_031.fcs	102735
	TAN (tumor-associated neutrophils)	Specimen_001_TANs_1_013.fcs	118142
		Specimen_001_TANs_2_014.fcs	120715
		Specimen_001_TANs_3_015.fcs	118780
		Specimen_001_TANs_4_016.fcs	121694
