# Supplementary material for: Bcl-xL targeting eliminates ageing tumor-promoting neutrophils and inhibits lung tumor growth
Source: EMBO Mol Med. 2023 Dec 20;16(1):10. doi: 10.1038/s44321-023-00013-x (PMC10897164; doi:10.1038/s44321-023-00013-x)
Supplement: Supplementary file 3 — Source Data Fig. 1 [file 44321_2023_13_MOESM3_ESM.zip › EMM-2023-18237_SourceDataForFigure1/1F /numerical-data-1F.xlsx]

## Sheet: description 
	data are showing the percentage of viable (% of live and dead negative cells) in BMNs incubated with tumor or SV2 supernatant (SN) for 24h.

## Sheet: data
	biological replicate	medium	tumor SN	SV2 SN
	1	25.2	54.9	44
	2	24.4	52.9	44.8
	3	27.4	46.1	45.6
