# Supplementary material for: Bcl-xL targeting eliminates ageing tumor-promoting neutrophils and inhibits lung tumor growth
Source: EMBO Mol Med. 2023 Dec 20;16(1):10. doi: 10.1038/s44321-023-00013-x (PMC10897164; doi:10.1038/s44321-023-00013-x)
Supplement: Supplementary file 3 — Source Data Fig. 1 [file 44321_2023_13_MOESM3_ESM.zip › EMM-2023-18237_SourceDataForFigure1/1G/numerical-data-1G.xlsx]

## Sheet: description 
	data are showing the Bcl2l1 mRNA levels in BMNs incubated with tumor or SV2 supernatant (SN), relative to control group (medium) and from three independent experiments

## Sheet: data
		medium	tumor SN	SV2 SN
		0.655229	17.7139	9.4649
		1.0159	17.8844	13.8721
		1.32887	30.1296	12.9322
