# Supplementary material for: Bcl-xL targeting eliminates ageing tumor-promoting neutrophils and inhibits lung tumor growth
Source: EMBO Mol Med. 2023 Dec 20;16(1):10. doi: 10.1038/s44321-023-00013-x (PMC10897164; doi:10.1038/s44321-023-00013-x)
Supplement: Supplementary file 3 — Source Data Fig. 1 [file 44321_2023_13_MOESM3_ESM.zip › EMM-2023-18237_SourceDataForFigure1/1F /1F-replicate/numerical-data-1F-replicate.xlsx]

## Sheet: description 
	data are showing the percentage of viable (% of live and dead negative cells) in BMNs incubated with tumor or SV2 supernatant (SN) for 24h.

## Sheet: data
	exp 2	% viability
	biological replicate	medium	tumor SN	SV2 SN
	1	8.51	35.5	30.7
	2	11.3	36.8	38.9
	3	9.92	31	32.8
	4	10.2	30.8	35.2
	exp 3	medium	tumor SN	SV2 SN
	biological replicate
	1	17.7	36.9	35.9
	2	18.4	42.3	35.4
	3	18.2	41.4	31.2
