# Supplementary material for: Bcl-xL targeting eliminates ageing tumor-promoting neutrophils and inhibits lung tumor growth
Source: EMBO Mol Med. 2023 Dec 20;16(1):10. doi: 10.1038/s44321-023-00013-x (PMC10897164; doi:10.1038/s44321-023-00013-x)
Supplement: Supplementary file 4 — Source Data Fig. 2 [file 44321_2023_13_MOESM4_ESM.zip]

Archive with 27 entries (20 files):
- EMM-2023-18237_SourceDataForFigure2/
- EMM-2023-18237_SourceDataForFigure2/2D/
- EMM-2023-18237_SourceDataForFigure2/.DS_Store
- __MACOSX/EMM-2023-18237_SourceDataForFigure2/._.DS_Store
- EMM-2023-18237_SourceDataForFigure2/2C/
- EMM-2023-18237_SourceDataForFigure2/2A/
- EMM-2023-18237_SourceDataForFigure2/2F/
- EMM-2023-18237_SourceDataForFigure2/2B/
- EMM-2023-18237_SourceDataForFigure2/2E/
- EMM-2023-18237_SourceDataForFigure2/2D/western-y-tubulin.tiff
- __MACOSX/EMM-2023-18237_SourceDataForFigure2/2D/._western-y-tubulin.tiff
- EMM-2023-18237_SourceDataForFigure2/2D/Cropped-areas-2D.pdf
- __MACOSX/EMM-2023-18237_SourceDataForFigure2/2D/._Cropped-areas-2D.pdf
- EMM-2023-18237_SourceDataForFigure2/2D/western-Bcl-xL-with-scale.tiff
- __MACOSX/EMM-2023-18237_SourceDataForFigure2/2D/._western-Bcl-xL-with-scale.tiff
- EMM-2023-18237_SourceDataForFigure2/2C/numerical-data-2C.xlsx
- __MACOSX/EMM-2023-18237_SourceDataForFigure2/2C/._numerical-data-2C.xlsx
- EMM-2023-18237_SourceDataForFigure2/2A/.DS_Store
- __MACOSX/EMM-2023-18237_SourceDataForFigure2/2A/._.DS_Store
- EMM-2023-18237_SourceDataForFigure2/2A/numerical-data-2A.xlsx
- __MACOSX/EMM-2023-18237_SourceDataForFigure2/2A/._numerical-data-2A.xlsx
- EMM-2023-18237_SourceDataForFigure2/2F/numerical-data-2F.xlsx
- __MACOSX/EMM-2023-18237_SourceDataForFigure2/2F/._numerical-data-2F.xlsx
- EMM-2023-18237_SourceDataForFigure2/2B/numerical-data-2B.xlsx
- __MACOSX/EMM-2023-18237_SourceDataForFigure2/2B/._numerical-data-2B.xlsx
- EMM-2023-18237_SourceDataForFigure2/2E/numerical-data-2E.xlsx
- __MACOSX/EMM-2023-18237_SourceDataForFigure2/2E/._numerical-data-2E.xlsx
