# Supplementary material for: Bcl-xL targeting eliminates ageing tumor-promoting neutrophils and inhibits lung tumor growth
Source: EMBO Mol Med. 2023 Dec 20;16(1):10. doi: 10.1038/s44321-023-00013-x (PMC10897164; doi:10.1038/s44321-023-00013-x)
Supplement: Supplementary file 4 — Source Data Fig. 2 [file 44321_2023_13_MOESM4_ESM.zip › EMM-2023-18237_SourceDataForFigure2/2C/numerical-data-2C.xlsx]

## Sheet: description 
	BMNs were incubated with different conditions and their viability was assessed by flow-cytometry after 24h with a live/dead staining
	The following data represent the viability of multiple biological replicates obtained from 3 independent experiments

## Sheet: data 
		% of viable cells (out of total cells)
	sample	medium	SN	SN + stattic	SN + anti-GM-CSF	GM-CSF	GM-CSF + stattic
	1	32.4	69.5	0.84	12	64.4	0.72
	2	34.3	65.1	1.23	12.4	62	0.56
	3	32.4	65.7	0.91	14.9	56.1	0.43
	4	28.9	63.1	1.04
	5	28.6	66.9	0.64
	6	26.7	57.1
	7	21.6	59.9
	8	24.3	57.8
	9	23.3
