# Supplementary material for: Bcl-xL targeting eliminates ageing tumor-promoting neutrophils and inhibits lung tumor growth
Source: EMBO Mol Med. 2023 Dec 20;16(1):10. doi: 10.1038/s44321-023-00013-x (PMC10897164; doi:10.1038/s44321-023-00013-x)
Supplement: Supplementary file 4 — Source Data Fig. 2 [file 44321_2023_13_MOESM4_ESM.zip › EMM-2023-18237_SourceDataForFigure2/2A/numerical-data-2A.xlsx]

## Sheet: description 
	These data show the viability (% of live cells) of BMNs incubated with SV2 Supernatant (SN) and with different doses of pathway inhibitors

## Sheet: data 
				SN with
				Ly294002			MLN120B			Ruxolitinib			Stattic
samples	medium	SV2 SN	DMSO	1uM	5uM	10uM	1uM	5uM	10uM	10nM	100nM	1000nM	1uM	5uM	10uM
1	49.6	79.5	81.9	81.8	83.3	80.2	65.9	81.4	81.6	73.2	70.6	35.5	67.3	21.5	24
2	55.4	76.6	80.3	81	73.8	79.2	76.4	80.4	78.8	68.6	72.2	45.3	65.3	32.2	27.4
3	54.8	81.1		72	85	85.8	75.5	85.1	83.1	75.9	77.7	38.5	65	16.6	15.9
