# Supplementary material for: Bcl-xL targeting eliminates ageing tumor-promoting neutrophils and inhibits lung tumor growth
Source: EMBO Mol Med. 2023 Dec 20;16(1):10. doi: 10.1038/s44321-023-00013-x (PMC10897164; doi:10.1038/s44321-023-00013-x)
Supplement: Supplementary file 4 — Source Data Fig. 2 [file 44321_2023_13_MOESM4_ESM.zip › EMM-2023-18237_SourceDataForFigure2/2F/numerical-data-2F.xlsx]

## Sheet: description 
	in these data, absolute number of TANs in single tumors and the corresponding GM-CSF levels measured from the same tumors were correlated

## Sheet: data
	for the first graph on the left (n° of TANs/mg of tissue)				for the middle graph (n° of SiglecF- TANs/mg of tissue)				for the graph on the right (n° of SiglecF+TANs/mg of tissue)
	tumor n°	n° neutros	pg/ml		tumor n°	n° siglecf-	pg/ml		tumor n°	n° siglecf-	pg/ml
	1	115.385	65.7852		1	79.7721	65.7852		1	35.6125	65.7852
	2	74.0554	35.3711		2	39.597	35.3711		2	34.4584	35.3711
	3	294.955	127.666		3	201.785	127.666		3	93.1705	127.666
	4	211.977	32.3095		4	176.28	32.3095		4	35.6971	32.3095
	5	147.489	2.02163		5	113.111	2.02163		5	34.3781	2.02163
	6	469.108	72.2329		6	355.858	72.2329		6	113.25	72.2329
	7	1267.4	128.114		7	957.18	128.114		7	310.224	128.114
	8	717.202	94.4312		8	484.511	94.4312		8	232.691	94.4312
	9	185.617	7.63639		9	114.776	7.63639		9	70.8418	7.63639
	10	767.213	48.7007		10	585.792	48.7007		10	181.421	48.7007
	11	129.41	15.0173		11	100.419	15.0173		11	28.9909	15.0173
