# Supplementary material for: Bcl-xL targeting eliminates ageing tumor-promoting neutrophils and inhibits lung tumor growth
Source: EMBO Mol Med. 2023 Dec 20;16(1):10. doi: 10.1038/s44321-023-00013-x (PMC10897164; doi:10.1038/s44321-023-00013-x)
Supplement: Supplementary file 4 — Source Data Fig. 2 [file 44321_2023_13_MOESM4_ESM.zip › EMM-2023-18237_SourceDataForFigure2/2B/numerical-data-2B.xlsx]

## Sheet: description 
	These data show the mean fluorescence intensity (MFI) for Bcl-xL (PE) in live BMNs incubated with SV2 Supernatant (SN) and with different doses of pathway inhibitors after 24h

## Sheet: data 
				SN with
				Ly294002			MLN120B			Ruxolitinib			Stattic
samples	medium	SV2 SN	DMSO	1uM	5uM	10uM	1uM	5uM	10uM	10nM	100nM	1000nM	1uM	5uM	10uM
1	4556	6404	5568	7111	6926	6674	7869	10318	9599	5404	5713	4711	9513	2177	1633
2	4500	8373	7869	6762	9364	7173	7629	7974	7189	8226	5912	4614	7697	2461	1853
3	5018	7189		8336	6588	6281	8153	5849	5951	7663	5268	4575	6002	2173	2076
