# Supplementary material for: Bcl-xL targeting eliminates ageing tumor-promoting neutrophils and inhibits lung tumor growth
Source: EMBO Mol Med. 2023 Dec 20;16(1):10. doi: 10.1038/s44321-023-00013-x (PMC10897164; doi:10.1038/s44321-023-00013-x)
Supplement: Supplementary file 4 — Source Data Fig. 2 [file 44321_2023_13_MOESM4_ESM.zip › EMM-2023-18237_SourceDataForFigure2/2E/numerical-data-2E.xlsx]

## Sheet: description 
	data show the percentage of SiglecF-expressing BMNs (n= 6 biological replicates) incubated with SV2 SN or GM-CSF and with or without increasing doses of stattic

## Sheet: data
		Control Medium						SV2						GM-CSF
	No Treatment	18.9	21.7	24.2	26.2	18.4	17.6	39.4	44.9	44	47.8	46.4	47.6	60	58.9	59.7	62.5	65.3	64.2
	DMSO	21.1	21.5	24.9	26.1	18.2	20.7	43	45.1	43.8	46.6	41	45.6	57.1	57.3	59.3	60.2	64.1	62.7
	1uM							29.3	29.6	25.3	31.4	27.2	30.5	37.1	37.4	43.1	41.5	42.7	44.1
	2.5 uM							19	17.5	24.7	21.3	27	27.5	37	37.9	7.33	12.1	2.48	5.9
	5 uM							11.9	9.86	13.1	19.4	8.1	5.45	7.59	6.18	8.51	14.4	2.62	5.06
