# Supplementary material for: Bcl-xL targeting eliminates ageing tumor-promoting neutrophils and inhibits lung tumor growth
Source: EMBO Mol Med. 2023 Dec 20;16(1):10. doi: 10.1038/s44321-023-00013-x (PMC10897164; doi:10.1038/s44321-023-00013-x)
Supplement: Supplementary file 5 — Source Data Fig. 3 [file 44321_2023_13_MOESM5_ESM.zip]

Archive with 20 entries (14 files):
- EMM-2023-18237_SourceDataForFigure3/
- EMM-2023-18237_SourceDataForFigure3/3D/
- EMM-2023-18237_SourceDataForFigure3/.DS_Store
- __MACOSX/EMM-2023-18237_SourceDataForFigure3/._.DS_Store
- EMM-2023-18237_SourceDataForFigure3/3C/
- EMM-2023-18237_SourceDataForFigure3/3B/
- EMM-2023-18237_SourceDataForFigure3/3A/
- EMM-2023-18237_SourceDataForFigure3/3E/
- EMM-2023-18237_SourceDataForFigure3/3D/numerical-data-3D.xlsx
- __MACOSX/EMM-2023-18237_SourceDataForFigure3/3D/._numerical-data-3D.xlsx
- EMM-2023-18237_SourceDataForFigure3/3C/numerical-data-3C.xlsx
- __MACOSX/EMM-2023-18237_SourceDataForFigure3/3C/._numerical-data-3C.xlsx
- EMM-2023-18237_SourceDataForFigure3/3B/numerical-data-3B.xlsx
- __MACOSX/EMM-2023-18237_SourceDataForFigure3/3B/._numerical-data-3B.xlsx
- EMM-2023-18237_SourceDataForFigure3/3A/numerical-data-3A.xlsx
- __MACOSX/EMM-2023-18237_SourceDataForFigure3/3A/._numerical-data-3A.xlsx
- EMM-2023-18237_SourceDataForFigure3/3E/numerical-data-3E.xlsx
- __MACOSX/EMM-2023-18237_SourceDataForFigure3/3E/._numerical-data-3E.xlsx
- EMM-2023-18237_SourceDataForFigure3/3E/.DS_Store
- __MACOSX/EMM-2023-18237_SourceDataForFigure3/3E/._.DS_Store
