# Supplementary material for: Bcl-xL targeting eliminates ageing tumor-promoting neutrophils and inhibits lung tumor growth
Source: EMBO Mol Med. 2023 Dec 20;16(1):10. doi: 10.1038/s44321-023-00013-x (PMC10897164; doi:10.1038/s44321-023-00013-x)
Supplement: Supplementary file 5 — Source Data Fig. 3 [file 44321_2023_13_MOESM5_ESM.zip › EMM-2023-18237_SourceDataForFigure3/3D/numerical-data-3D.xlsx]

## Sheet: description
	data represent TAN populations from single tumors analyzed, from 3 control and 3 A-1331852-treated mice for 8 days

## Sheet: data
		tumor n°	fcs files names	TANs % of CD45+	SiglecF- % of TANs	SiglecF+ % of TANs	BrdU- % of SiglecF-	BrdU+ % of SiglecF+
	control	1	Specimen_001_87_T1_024.fcs	34.8	61.2	38.8	51.2	13.2
		2	Specimen_001_87_T2_025.fcs	39.9	46.07	53.9	36.9	17
		3	Specimen_001_87_T3_026.fcs	27.9	48.64	51.4	39.7	16.5
		4	Specimen_001_87_T4_027.fcs	24.5	51.32	48.7	42.2	17
		5	Specimen_001_87_T5_028.fcs	25	61.2	38.9	52	11.8
		6	Specimen_001_87_T6_029.fcs	53.1	55.6	44.4	43.7	15.1
		7	Specimen_001_87_T7_030.fcs	29.4	66.69	33.3	60.4	10.5
		8	Specimen_001_88_T1_043.fcs	39.1	49.93	50	43.7	15.8
		9	Specimen_001_88_T2_044.fcs	31	63.98	36	57.8	10.7
		10	Specimen_001_88_T3_045.fcs	38.1	76.39	23.55	71.7	5.95
		11	Specimen_001_88_T4_046.fcs	33	67.51	32.51	62.1	8.71
		12	Specimen_001_88_T5_047.fcs	32.6	70.97	29.11	65.3	7.91
		13	Specimen_001_88_T6_048.fcs	35.4	80.11	19.84	77.1	4.54
		14	Specimen_001_89_T1_010.fcs	44.1	70.86	29.15	62.9	7.35
		15	Specimen_001_89_T2_011.fcs	45.8	51.54	48.4	42.5	14.2
		16	Specimen_001_89_T3_012.fcs	32.8	59.5	40.6	48.7	14.9
		17	Specimen_001_89_T4_013.fcs	25.4	63.1	36.9	53.4	12.2
		18	Specimen_001_89_T5_014.fcs	17.2	69.55	30.46	61.2	9.26
		19	Specimen_001_89_T6_015.fcs	18	75.02	24.95	68.5	6.75
	A-133	1	Specimen_001_23_T1_016.fcs	37.7	62.87	37.1	56.3	11.2
		2	Specimen_001_23_T2_017.fcs	29.9	70.92	29	66	8.2
		3	Specimen_001_23_T3_018.fcs	45	49.11	50.9	45.4	11.4
		4	Specimen_001_23_T4_019.fcs	20.2	68.32	31.68	64	7.28
		5	Specimen_001_23_T5_020.fcs	14.2	72.35	27.66	71.6	2.16
		6	Specimen_001_23_T6_021.fcs	23.9	93.25	6.74	92.7	0.64
		7	Specimen_001_23_T7_022.fcs	48.8	65.11	34.9	58.8	10.4
		8	Specimen_001_23_T8_023.fcs	40.1	69.53	30.49	64.2	8.09
		9	Specimen_001_24_T1_031.fcs	14.1	69.15	30.92	62.7	9.22
		10	Specimen_001_24_T2_032.fcs	46.8	67.13	32.86	60.9	8.76
		11	Specimen_001_24_T3_033.fcs	31.9	75.05	24.95	69.1	5.35
		12	Specimen_001_24_T4_034.fcs	26.3	72.93	27.04	67.2	6.64
		13	Specimen_001_24_T5_035.fcs	37.3	64.16	35.88	58.7	9.48
		14	Specimen_001_91_T1_036.fcs	27.1	72.32	27.65	69.3	6.45
		15	Specimen_001_91_T2_037.fcs	39	61.63	38.29	57.3	9.89
		16	Specimen_001_91_T3_038.fcs	45	81.14	18.82	76.1	4.22
		17	Specimen_001_91_T4_039.fcs	34.9	78.67	21.32	75.5	4.92
		18	Specimen_001_91_T5_040.fcs	28.2	69.72	30.3	64.5	7.1
		19	Specimen_001_91_T6_041.fcs	27.5	70.66	29.3	66.6	6.6
		20	Specimen_001_91_T7_042.fcs	23	69.55	30.5	65.4	7.1
