# Supplementary material for: Bcl-xL targeting eliminates ageing tumor-promoting neutrophils and inhibits lung tumor growth
Source: EMBO Mol Med. 2023 Dec 20;16(1):10. doi: 10.1038/s44321-023-00013-x (PMC10897164; doi:10.1038/s44321-023-00013-x)
Supplement: Supplementary file 5 — Source Data Fig. 3 [file 44321_2023_13_MOESM5_ESM.zip › EMM-2023-18237_SourceDataForFigure3/3C/numerical-data-3C.xlsx]

## Sheet: description
	TANs were isolated from tumors, stained with SiglecF antibody and incubated with 50nM of A-133 for 6h. Then, viability of SiglecF + and SiglecF- cells was determined by live/dead staining by flow cytometry
	data here represent TANs from n= 5 tumors

## Sheet: data
		& of viable cells (live/dead-)
		SiglecF-		SiglecF+
	sample	control	A-133	control	A-133
	TANs 1	56	52.2	14.5	7
	TANs 2	55.4	47.8	16.4	7.29
	TANs 3	54	58.7	15.5	6.39
	TANs 4	53.7	50.6	15.1	6.24
	TANs 5	61.4	44.9	12.5	4.57
