# Supplementary material for: Bcl-xL targeting eliminates ageing tumor-promoting neutrophils and inhibits lung tumor growth
Source: EMBO Mol Med. 2023 Dec 20;16(1):10. doi: 10.1038/s44321-023-00013-x (PMC10897164; doi:10.1038/s44321-023-00013-x)
Supplement: Supplementary file 5 — Source Data Fig. 3 [file 44321_2023_13_MOESM5_ESM.zip › EMM-2023-18237_SourceDataForFigure3/3B/numerical-data-3B.xlsx]

## Sheet: description 
	TANs were isolated from tumors and incubated with SV2 cell SN and with increasing doses of A-1331852. Cell viability was asssessed by flow cytometry after 20h (% of live/dead negative cells)

## Sheet: data
	% of viable TANs after 20h
	Medium	Medium+ A-133 0.1nM	Medium + A133 10 nm	Medium + A133 100nM	SV2 SN	SN + A-133 0.1 nM	SN + A-133 10 nM	SN + A-133 100nM
	12.1	10.9	4.25	2.25	27.8	20	12.3	7.8
	12.4	10.9	5.09	2.25	27.9	20.7	11.9	7.12
	12.3	12.3	4.49	2.32	25.3	19.6	12.3	8.05
