# Supplementary material for: Bcl-xL targeting eliminates ageing tumor-promoting neutrophils and inhibits lung tumor growth
Source: EMBO Mol Med. 2023 Dec 20;16(1):10. doi: 10.1038/s44321-023-00013-x (PMC10897164; doi:10.1038/s44321-023-00013-x)
Supplement: Supplementary file 5 — Source Data Fig. 3 [file 44321_2023_13_MOESM5_ESM.zip › EMM-2023-18237_SourceDataForFigure3/3A/numerical-data-3A.xlsx]

## Sheet: description 
	BMNs were isolated from bone marrow and incubated with SV2 cell SN and with increasing doses of A-1331852. Cell viability was asssessed by flow cytometry after 24h (% of live/dead negative cells)

## Sheet: data
	% of viable BMNs after 24h
biological replicate	Medium	Medium+ A-133 0.1nM	Medium + A133 10 nm	Medium + A133 100nM	SV2 SN	SN + A-133 0.1 nM	SN + A-133 10 nM	SN + A-133 100nM
1	43.3	42.3	45.7	45.9	68.4	18.5	10.6	7.69
2	37	37.2	41.7	31.6	65	19.6	10.2	8.17
3	43	33.2	39.5	34.8	61.5	17.2	9.93	6.35
