# Supplementary material for: Bcl-xL targeting eliminates ageing tumor-promoting neutrophils and inhibits lung tumor growth
Source: EMBO Mol Med. 2023 Dec 20;16(1):10. doi: 10.1038/s44321-023-00013-x (PMC10897164; doi:10.1038/s44321-023-00013-x)
Supplement: Supplementary file 5 — Source Data Fig. 3 [file 44321_2023_13_MOESM5_ESM.zip › EMM-2023-18237_SourceDataForFigure3/3E/numerical-data-3E.xlsx]

## Sheet: data
	data represent percentages of different immmune cells populations, assessed in single tumors collected from control and A-1331852-treated mice

## Sheet: immune cells
			control										A-1331852
		macro + DC	36.47	43.29	65.18	55.51	41.64	53.08	19.85	37.43	35.2		24.02	35.83	43.14	42.36	55.8	42.18	40.55	44.91	47.31
		neutrophils	20.75	13.17	10.51	13.8	13.96	19.5	30.4	23.8	23.2		28.4	11.31	11.05	5.44	6.64	21.32	27.69	14.25	14.15
		CD3	14.9	13.1	6.23	13.4	15.1	8.72	11.4	10.7	12		19.4	19.6	10.7	18.4	14.7	11.7	9.65	11.9	17.6
		B220	8.65	19	4.66	7.28	12.7	6.92	7.94	8.8	9.07		11.8	16.2	9.88	15.8	10.3	6.99	5	8.69	5.7
		NK1.1	2.31	1.5	1.8	2.16	2.49	3.49	1.75	2	2.5		2.38	3.68	1.72	2.97	2.42	3.43	1.38	3.57	3.1
		monocytes	1.75	0.91	0.64	1.47	1.43	0.53	1.93	2.11	2.13		2.13	2.3	1.29	2.34	1.18	2.81	2.26	2.58	2.59
		eosinophils	1.65	1.04	1.16	2.05	1.43	0.83	8.89	2.81	3.03		0.88	0.42	0.44	0.153	0.4	0.348	1.06	1.02	0.58

## Sheet: TANs
					TANs (% of CD45+)
					control										A-133
				SiglecF-	11.5	6.22	5.67	7.37	8.41	9.9	19.6	11.9	11.9		14.7	7.68	2.04	4.83	4.88	17.3	20.5	10.8	10.3
				SiglecF+	9.25	6.95	4.84	6.43	5.55	9.6	10.8	11.9	11.3		13.7	3.63	0.86	0.61	1.76	4.02	7.19	3.45	3.85
					MFI of PD-L1 gated on TANs
					control										A-133
				SiglecF-	1689	1363	1231	2203	1386	1884	3446	2036	2427		2180	1578	1099	1056	954	635	0	0	0
				SiglecF+	3245	3694	2157	4956	4065	2662	5220	5809	6375		4719	4147	3677	2513	2066	1504	729	0	1209

## Sheet: T cells 
			% of CD45+
			control										A-133
		CD8	6.99	6.01	3.11	6.24	6.85	3.66	4.45	4.43	4.98		7.97	8.14	9.84	3.66	8.02	5.64	6.4	3.69	5.62	9.81
		CD4 Foxp3-	5.02	4.66	1.75	4.66	5.13	3.58	4.53	3.82	4.58		7.81	8	6.51	4.75	6.92	5.59	2.77	3.72	4.13	5.78
		CD4 Foxp3+	1.02	0.87	0.3	1.01	1.18	0.38	0.89	1.01	0.82		2.06	1.28	2.07	0.99	1.12	1.73	1.25	0.94	0.59	0.68
			% of PD-1+ cells (out of CD3+)
			control										A-133
		CD8	47.2	32	52.2	51.9	54.4	66.5	44	44.5	46.9		47.6	29.6	15	29.6	25.7	44.3	68.9	51.4	46.7	71.6
		CD4 Foxp3-	26	20.8	30.7	35.4	36.6	42.6	22.2	26.3	27.6		22.4	17	27.6	22.3	17.8	18.5	31	26.1	23	49.4
		CD4 Foxp3+	69.3	70.1	71.2	75.1	76.6	80	77	68.8	69.4		74.4	66.1	71.7	79.9	62.6	71.1	34.4	77.5	70.3	69.5
