# Supplementary material for: Bcl-xL targeting eliminates ageing tumor-promoting neutrophils and inhibits lung tumor growth
Source: EMBO Mol Med. 2023 Dec 20;16(1):10. doi: 10.1038/s44321-023-00013-x (PMC10897164; doi:10.1038/s44321-023-00013-x)
Supplement: Supplementary file 6 — Source Data Fig. 4 [file 44321_2023_13_MOESM6_ESM.zip]

Archive with 15 entries (10 files):
- EMM-2023-18237_SourceDataForFigure4/
- EMM-2023-18237_SourceDataForFigure4/4D/
- EMM-2023-18237_SourceDataForFigure4/.DS_Store
- __MACOSX/EMM-2023-18237_SourceDataForFigure4/._.DS_Store
- EMM-2023-18237_SourceDataForFigure4/4E/
- EMM-2023-18237_SourceDataForFigure4/4F/
- EMM-2023-18237_SourceDataForFigure4/4B/
- EMM-2023-18237_SourceDataForFigure4/4D/numerical-data-4D.xlsx
- __MACOSX/EMM-2023-18237_SourceDataForFigure4/4D/._numerical-data-4D.xlsx
- EMM-2023-18237_SourceDataForFigure4/4E/numerical-data-4E.xlsx
- __MACOSX/EMM-2023-18237_SourceDataForFigure4/4E/._numerical-data-4E.xlsx
- EMM-2023-18237_SourceDataForFigure4/4F/numerical-data-4F.xlsx
- __MACOSX/EMM-2023-18237_SourceDataForFigure4/4F/._numerical-data-4F.xlsx
- EMM-2023-18237_SourceDataForFigure4/4B/numerical-data-4B.xlsx
- __MACOSX/EMM-2023-18237_SourceDataForFigure4/4B/._numerical-data-4B.xlsx
