# Supplementary material for: Bcl-xL targeting eliminates ageing tumor-promoting neutrophils and inhibits lung tumor growth
Source: EMBO Mol Med. 2023 Dec 20;16(1):10. doi: 10.1038/s44321-023-00013-x (PMC10897164; doi:10.1038/s44321-023-00013-x)
Supplement: Supplementary file 6 — Source Data Fig. 4 [file 44321_2023_13_MOESM6_ESM.zip › EMM-2023-18237_SourceDataForFigure4/4D/numerical-data-4D.xlsx]

## Sheet: control-KP
		Control mice
				ki67+ cells
		tumor	ROI	Num Positive per mm^2
		1	Polygon	48.37
		2	Polygon	13.32
		3	Polygon	93.82
		4	Polygon	286.77
		5	Polygon	191.47
		6	Polygon	54.53
		7	Polygon	214.04
		8	Polygon	167.98
		9	Polygon	45.59
		10	Polygon	59.89
		11	Polygon	716.12
		12	Polygon	13.92
		13	Polygon	846.57
		14	Polygon	27.16
		15	Polygon	50.02
		16	Polygon	132.28
		17	Polygon	192.06
		18	Polygon	5.005
		19	Polygon	223.92
		20	Polygon	133.82
		21	Polygon	6.469
		22	Polygon	15.85
		23	Polygon	162.47
		24	Polygon	1.897
		25	Polygon	78.24
		26	Polygon	231.53
		27	Polygon	11.96
		28	Polygon	177.65
		29	Polygon	41.46
		30	Polygon	135.55
		31	Polygon	53.33
		32	Polygon	300.54
		33	Polygon	57.48
		34	Polygon	21.09
		35	Polygon	12.52
		36	Polygon	45.8
		37	Polygon	32.53
		38	Polygon	266.91
		39	Polygon	127.83
		40	Polygon	402.63
		41	Polygon	546.04
		42	Polygon	282.44
		43	Polygon	190.08
		44	Polygon	782.54
		45	Polygon	118.97
		46	Polygon	197.54
		47	Polygon	213.71
		48	Polygon	120.97
		49	Polygon	23.37
		50	Polygon	453.45
		51	Polygon	202.16
		52	Polygon	474.48
		53	Polygon	209.7
		54	Polygon	492.56
		55	Polygon	146.39
		56	Polygon	607.75
		57	Polygon	410.45
		58	Polygon	550.75
		59	Polygon	41.57
		60	Polygon	970.87
		61	Polygon	215.43
		62	Polygon	467.73
		63	Polygon	300.18
		64	Polygon	352.31
		65	Polygon	68.25
		66	Polygon	312.51
		67	Polygon	433.91
		68	Polygon	385.08
		69	Polygon	115.87
		70	Polygon	94.47
		71	Polygon	285.06
		72	Polygon	265.61
		73	Polygon	326.87
		74	Polygon	206.18
		75	Polygon	179.28
		76	Polygon	220.78
		77	Polygon	227.42
		78	Polygon	200.61
		79	Polygon	408.35
		80	Polygon	218.75
		81	Polygon	112.16
		82	Polygon	106.51
		83	Polygon	749.77
		84	Polygon	33.88
		85	Polygon	390.48
		86	Polygon	325.33
		87	Polygon	836.41
		88	Polygon	817.48
		89	Polygon	154.32
		90	Polygon	300.27
		91	Polygon	553.84
		92	Polygon	1029.3
		93	Polygon	71.38
		94	Polygon	440.24
		95	Polygon	114.72
		96	Polygon	152.28
		97	Polygon	45.39
		98	Polygon	117.79
		99	Polygon	502.06
		100	Polygon	260.36
		101	Polygon	131.82
		102	Polygon	42.6
		103	Polygon	83.8
		104	Polygon	136.12
		105	Polygon	78.62
		106	Polygon	503.53
		107	Polygon	59.62
		108	Polygon	71.21
		109	Polygon	57.13
		110	Polygon	89.11
		111	Polygon	71.12
		112	Polygon	335.02
		113	Polygon	124.55
		114	Polygon	68.33
		115	Polygon	433.13
		116	Polygon	53.66
		117	Polygon	8.152
		118	Polygon	105
		119	Polygon	1367.1
		120	Polygon	67.2
		121	Polygon	249.66

## Sheet: A-1331852-treated
		A-1331852-treated mice
				ki67+ cells
		tumor	ROI	Num Positive per mm^2
		1	Polygon	263.53
		2	Polygon	3.703
		3	Polygon	529.02
		4	Polygon	323.41
		5	Polygon	148.05
		6	Polygon	186.11
		7	Polygon	1086.5
		8	Polygon	127.98
		9	Polygon	307.69
		10	Polygon	120.62
		11	Polygon	477.3
		12	Polygon	244.7
		13	Polygon	120.57
		14	Polygon	179.64
		15	Polygon	203.47
		16	Polygon	408.51
		17	Polygon	225.84
		18	Polygon	85.99
		19	Polygon	186.43
		20	Polygon	30.12
		21	Polygon	21.07
		22	Polygon	397.51
		23	Polygon	303.34
		24	Polygon	96.28
		25	Polygon	49.38
		26	Polygon	0
		27	Polygon	214.66
		28	Polygon	231.88
		29	Polygon	74.16
		30	Polygon	80.44
		31	Polygon	85.44
		32	Polygon	98.7
		33	Polygon	7.363
		34	Polygon	282.1
		35	Polygon	320.15
		36	Polygon	69.71
		37	Polygon	171.37
		38	Polygon	29.6
		39	Polygon	61.57
		40	Polygon	127.51
		41	Polygon	200.26
		42	Polygon	285.17
		43	Polygon	546.29
		44	Polygon	51.99
		45	Polygon	368.48
		46	Polygon	244.82
		47	Polygon	57.94
		48	Polygon	28.05
		49	Polygon	241.05
		50	Polygon	47.26
		51	Polygon	904.18
		52	Polygon	110.42
		53	Polygon	8.352
		54	Polygon	343.99
		55	Polygon	146.06
		56	Polygon	38.59
		57	Polygon	55.9
		58	Polygon	51.03
		59	Polygon	205.75
		60	Polygon	57.81
		61	Polygon	0
		62	Polygon	194.66
		63	Polygon	54.11
		64	Polygon	108.47
		65	Polygon	87.28
		66	Polygon	126.73
		67	Polygon	190.73
		68	Polygon	38.12
		69	Polygon	54.26
		70	Polygon	156.62
		71	Polygon	163.05
		72	Polygon	99.35
		73	Polygon	189.88
		74	Polygon	32.79
		75	Polygon	105.75
		76	Polygon	326.2
		77	Polygon	62.23
		78	Polygon	480.56
		79	Polygon	19.39
		80	Polygon	240.43
		81	Polygon	84.41
		82	Polygon	88.58
		83	Polygon	52.42
		84	Polygon	150.92
		85	Polygon	39.6
		86	Polygon	203.53
		87	Polygon	82.86
		88	Polygon	226.74
		89	Polygon	304.01
		90	Polygon	260.85
		91	Polygon	130.23
		92	Polygon	84.06
		93	Polygon	64.33
		94	Polygon	25.16
		95	Polygon	41.8
		96	Polygon	38.41
