# Supplementary material for: Bcl-xL targeting eliminates ageing tumor-promoting neutrophils and inhibits lung tumor growth
Source: EMBO Mol Med. 2023 Dec 20;16(1):10. doi: 10.1038/s44321-023-00013-x (PMC10897164; doi:10.1038/s44321-023-00013-x)
Supplement: Supplementary file 6 — Source Data Fig. 4 [file 44321_2023_13_MOESM6_ESM.zip › EMM-2023-18237_SourceDataForFigure4/4E/numerical-data-4E.xlsx]

## Sheet: % of TANs (out of CD45+)
		total TANs		SiglecF-		SiglecF+
	tumor	control	A-133	control	A-133	control	A-133
	1	2	18	1.068	12.006	0.932	5.994
	2	7.04	0.26	2.5696	0.13	4.4704	0.13
	3	19.7	1.04	15.957	0.40352	3.743	0.63648
	4	1.14	4.34	0.399	2.04848	0.741	2.29152
	5	14.6	4.04	6.3218	2.74316	8.2782	1.29684
	6	3.82	4.72	1.78394	2.56768	2.03606	2.15232
	7	6.01	12.2	3.1252	6.1976	2.8848	6.0024
	8	7.2	8.89	3.492	6.37413	3.708	2.51587
	9	4.61	2.59	2.30961	1.07485	2.30039	1.51515
	10	39.6	4.96	27.2052	2.9264	12.3948	2.0336
	11	15.6	5.31	9.828	2.10276	5.772	3.20724
	12	16.9	4.3	11.154	2.3779	5.746	1.9221
	13	2.39	2.32	1.16154	1.01384	1.22846	1.30616
	14	9.05	3.83	5.45715	1.51668	3.59285	2.31332
	15	14.1	3.57	9.165	1.46013	4.935	2.10987
	16	8.84	0.83	4.12828	0.26726	4.71172	0.56274
	17	15.3	1.82	8.3385	0.39494	6.9615	1.42506
	18	4.62	1.62	2.4255	0.93798	2.1945	0.68202
	19	6	1.07	3.768	0.57245	2.232	0.49755
	20	15.9	1.41	5.2629	0.7614	10.6371	0.6486
	21	6.7	2.76	1.1993	1.21992	5.5007	1.54008
	22	17.1	3.37	5.7114	2.01189	11.3886	1.35811
	23	28.2	2.57	12.1542	1.22075	16.0458	1.34925
	24	16.8		7.2408		9.5592
	25	26.5		13.0645		13.4355
	26	5.32		2.64936		2.67064

## Sheet: absolute n° 
		absolute n° of TANs			absolute n° of SiglecF+ TANs			absolute n° of PD-L1+ TANs
		control	A-133		control	A-133		control	A-133
		103.434	914.609		48.168	304.235		20.7883	204.252
		271.083	50.2723		172.01	25.1362		60.1732	16.7574
		1690.81	208.629		320.481	127.632		182.343	57.6799
		52.0421	151.733		33.8274	80.0555		16.9137	29.7881
		1171.36	96.1729		664.452	30.8341		104.891	17.6195
		196.349	418.877		104.749	190.917		53.4701	143.9
		144.895	220.226		69.5675	62.22		42.9812	13.0989
		54.306	130.566		27.9635	76.3308		4.05268	26.1132
		208.146	151.147		103.823	61.9662		42.927	52.3363
		1962.35	197.307		614.693	119.222		377.311	63.2297
		1576.79	281.939		583.751	125.99		360.289	74.6912
		359.869	127.134		122.38	71.6039		104.205	38.9681
		79.1275	300.729		40.633	181.717		15.3265	56.3068
		282.688	323.652		112.15	191.249		100.757	49.9298
		3104.66	34.9711		1085.71	23.7027		357.932	13.9885
		875.412	22.3778		466.629	17.5293		181.681	13.0537
		61.4189	104.339		29.1545	43.881		22.9349	26.3286
		229.962	40.4445		85.5672	18.8207		45.4576	10.4115
		1489.93	52.2846		997.212	24.0602		8.00028	12.9555
		765.531	50.9749		628.55	28.461		143.852	19.5404
		1124.42	222.988		749.33	89.7911		147.037	50.2149
		3053.69	249.117		1736.92	130.9		233.54	66.5821
		4006.41			2278.76			450.733
		373.121			3289.89			105.491
