# Supplementary material for: Bcl-xL targeting eliminates ageing tumor-promoting neutrophils and inhibits lung tumor growth
Source: EMBO Mol Med. 2023 Dec 20;16(1):10. doi: 10.1038/s44321-023-00013-x (PMC10897164; doi:10.1038/s44321-023-00013-x)
Supplement: Supplementary file 6 — Source Data Fig. 4 [file 44321_2023_13_MOESM6_ESM.zip › EMM-2023-18237_SourceDataForFigure4/4F/numerical-data-4F.xlsx]

## Sheet: description
	The data represent the percentage of blood neutrophils (CD11b+Ly6G+ among CD45+ cells) in vehicle control and A-1331852-treated mice. blood of mice was collected after 3 weeks of treatment, at the experimental endpoint
	Data are pooled from three independent experiments

## Sheet: data
			blood neutrophils (% of CD45+)
			mouse
		control	1	12
			2	6.07
			3	6.02
			4	18.6
			5	12.9
			6	13.4
			7	23.5
			8	8.63
			9	18.6
			10	12.9
			11	13.4
			12	23.5
			13	8.63
		A-133	1	19.7
			2	5.88
			3	13.1
			4	18.5
			5	21
			6	26.5
			7	20
			8	18.5
			9	21
			10	26.5
			11	20
