# Supplementary material for: Bcl-xL targeting eliminates ageing tumor-promoting neutrophils and inhibits lung tumor growth
Source: EMBO Mol Med. 2023 Dec 20;16(1):10. doi: 10.1038/s44321-023-00013-x (PMC10897164; doi:10.1038/s44321-023-00013-x)
Supplement: Supplementary file 6 — Source Data Fig. 4 [file 44321_2023_13_MOESM6_ESM.zip › EMM-2023-18237_SourceDataForFigure4/4B/numerical-data-4B.xlsx]

## Sheet: tumor growth
	group	tumor n°	week 2	week 3
	control	1	2.27184	3.93985
		2	2.10036	3.20582
		3	1.87618	2.74879
		4	1.495	1.92344
		5	2.70538	2.76083
		6	1.39509	1.75578
		7	1.413	2.22623
		8	1.72317	2.46378
		9	1.43185	2.10708
		10	1.53096	2.13966
		11	2.68454	4.46019
		12	2.82562	4.81364
	A-133	1	2.20343	3.26545
		2	1.12082	1.24012
		3	1.28967	1.48336
		4	1.10485	1.33898
		5	2.24053	4.01976
		6	1.08827	1.32885
		7	1.12031	1.20807
		8	0.881968	0.806495
		9	0.889538	1.19118
		10	1.20737	1.59774
		11	1.60455	1.12672
		12	1.47659	2.58301
