# Supplementary material for: Bcl-xL targeting eliminates ageing tumor-promoting neutrophils and inhibits lung tumor growth
Source: EMBO Mol Med. 2023 Dec 20;16(1):10. doi: 10.1038/s44321-023-00013-x (PMC10897164; doi:10.1038/s44321-023-00013-x)
Supplement: Supplementary file 7 — Source Data Fig. 5 [file 44321_2023_13_MOESM7_ESM.zip]

Archive with 9 entries (6 files):
- EMM-2023-18237_SourceDataForFigure5/
- EMM-2023-18237_SourceDataForFigure5/5D/
- EMM-2023-18237_SourceDataForFigure5/.DS_Store
- __MACOSX/EMM-2023-18237_SourceDataForFigure5/._.DS_Store
- EMM-2023-18237_SourceDataForFigure5/5C/
- EMM-2023-18237_SourceDataForFigure5/5D/numerical-data-5D.xlsx
- __MACOSX/EMM-2023-18237_SourceDataForFigure5/5D/._numerical-data-5D.xlsx
- EMM-2023-18237_SourceDataForFigure5/5C/numerical-data-5C.xlsx
- __MACOSX/EMM-2023-18237_SourceDataForFigure5/5C/._numerical-data-5C.xlsx
