# Supplementary material for: Bcl-xL targeting eliminates ageing tumor-promoting neutrophils and inhibits lung tumor growth
Source: EMBO Mol Med. 2023 Dec 20;16(1):10. doi: 10.1038/s44321-023-00013-x (PMC10897164; doi:10.1038/s44321-023-00013-x)
Supplement: Supplementary file 7 — Source Data Fig. 5 [file 44321_2023_13_MOESM7_ESM.zip › EMM-2023-18237_SourceDataForFigure5/5D/numerical-data-5D.xlsx]

## Sheet: description 
	3 mice per group were treated for a duration of 3 weeks with vehicle control, A-1331852, G-CSF and A-133 + G-CSF in combination
	for each group, from one mouse we collected the whole lungs for histology and with the two others we collected single tumors to perform flow-cytometry analysis
	The fcs files are named like the following:	Specimen_001_543-T3_012.fcs
	Where the T stands for tumor and the three numbers correspond to the last digits of the mouse n°

## Sheet: data
		tumors analyzed	total BrdU+ (% of total TANs)
	control	Specimen_001_543-T1_010.fcs	1.491
		Specimen_001_543-T2_011.fcs	0.59
		Specimen_001_543-T3_012.fcs	1.59
		Specimen_001_543-T4_013.fcs	1.15
		Specimen_001_543-T5_014.fcs	1.86
		Specimen_001_551-T1_015.fcs	1.52
		Specimen_001_551-T2_016.fcs	1.55
		Specimen_001_551-T3_017.fcs	1.37
		Specimen_001_551-T4_018.fcs	1.35
		Specimen_001_551-T5_019.fcs	0.72
	A-1331852	Specimen_001_552-T1_025.fcs	1.08
		Specimen_001_552-T2_026.fcs	2.18
		Specimen_001_552-T3_027.fcs	2.11
		Specimen_001_552-T4_028.fcs	1.37
		Specimen_001_552-T5_029.fcs	1.26
		Specimen_001_569-T1_020.fcs	1.71
		Specimen_001_569-T2_021.fcs	1.67
		Specimen_001_569-T3_022.fcs	5.48
		Specimen_001_569-T4_023.fcs	3.38
		Specimen_001_569-T5_024.fcs	4.3
	G-CSF	Specimen_001_571-T1_043.fcs	14.48
		Specimen_001_571-T2_044.fcs	7.34
		Specimen_001_571-T3_045.fcs	8.23
		Specimen_001_571-T4_046.fcs	5.12
		Specimen_001_571-T5_047.fcs	8.9
		Specimen_001_574-T1_038.fcs	7.6
		Specimen_001_574-T2_039.fcs	8.54
		Specimen_001_574-T3_040.fcs	6.32
		Specimen_001_574-T4_041.fcs	12.38
		Specimen_001_574-T5_042.fcs	8.58
	A-133 + G-CSF	Specimen_001_545-T1_030.fcs	13.92
		Specimen_001_545-T2_031.fcs	16.31
		Specimen_001_545-T3_032.fcs	24.08
		Specimen_001_545-T4_033.fcs	11.85
		Specimen_001_545-T5_034.fcs	18.59
		Specimen_001_573-T1_035.fcs	11.16
		Specimen_001_573-T2_036.fcs	13.65
		Specimen_001_573-T3_037.fcs	3.05
