# Supplementary material for: Bcl-xL targeting eliminates ageing tumor-promoting neutrophils and inhibits lung tumor growth
Source: EMBO Mol Med. 2023 Dec 20;16(1):10. doi: 10.1038/s44321-023-00013-x (PMC10897164; doi:10.1038/s44321-023-00013-x)
Supplement: Supplementary file 7 — Source Data Fig. 5 [file 44321_2023_13_MOESM7_ESM.zip › EMM-2023-18237_SourceDataForFigure5/5C/numerical-data-5C.xlsx]

## Sheet: description 
		single 3D tumors were analyzed for each mouse and tumor growth was plotted by performing the ratio of tumor volume at endpoint (3w) and the tumor volume before treatment

## Sheet: data
		tumor growth
		tumor size relative to first CT
		control	A-133	G-CSF	A + G-CSF
		1.44266	1.11323	3.69134	1.60015
		2.19259	1.35418	4.29247	1.30081
		3.97211	1.1356	1.82593	0.980323
		3.4	3.11668	1.93485	0.757321
		4.17212	1.07201	1.16843	1.10052
		1.7926	1.005	1.56524	3.25147
		1.96674	1.95819	1.23499	1.26334
		1.81446	1.78125	1.35124	2.3773
		1.67567	1.73963	3.51905	1.8499
		3.2145	3.12171	1.18299	1.72504
		1.37084	1.24566	2.00104	1.70653
		1.97161	1.44151	1.63049	1.63948
		1.68371	2.07682	2.07148	1.12832
		3.17005	0.93113	2.36613	1.81594
		4.33278	1.25166	1.33861	0.870041
		2.48903	1.10548	1.00843	1.74863
		1.94042	1.25941	3.62208	0.984669
		2.72697	1.91351	1.49448	1.11661
		1.76554	1.07059	1.11102	1.75929
		1.6702	1.52018	1.88417	2.39491
		2.78216	1.81579	1.31665	1.68298
		2.27124	1.79717	1.47788	0.830497
		2.45023	1.64497	2.29163	1.58481
		1.40139	3.44833	1.52414	0.813773
			1.19869	2.53846
			1.46874	1.28326
				1.8427
