# Supplementary material for: Bcl-xL targeting eliminates ageing tumor-promoting neutrophils and inhibits lung tumor growth
Source: EMBO Mol Med. 2023 Dec 20;16(1):10. doi: 10.1038/s44321-023-00013-x (PMC10897164; doi:10.1038/s44321-023-00013-x)
Supplement: Supplementary file 8 — Source Data Fig. 6 [file 44321_2023_13_MOESM8_ESM.zip]

Archive with 24 entries (18 files):
- EMM-2023-18237_SourceDataForFigure6/
- EMM-2023-18237_SourceDataForFigure6/.DS_Store
- __MACOSX/EMM-2023-18237_SourceDataForFigure6/._.DS_Store
- EMM-2023-18237_SourceDataForFigure6/6C/
- EMM-2023-18237_SourceDataForFigure6/6E/
- EMM-2023-18237_SourceDataForFigure6/6B/
- EMM-2023-18237_SourceDataForFigure6/6D/
- EMM-2023-18237_SourceDataForFigure6/6C/6C-replicate/
- EMM-2023-18237_SourceDataForFigure6/6C/numerical-data-6C.xlsx
- __MACOSX/EMM-2023-18237_SourceDataForFigure6/6C/._numerical-data-6C.xlsx
- EMM-2023-18237_SourceDataForFigure6/6C/.DS_Store
- __MACOSX/EMM-2023-18237_SourceDataForFigure6/6C/._.DS_Store
- EMM-2023-18237_SourceDataForFigure6/6E/Numerical-data-6E.xlsx
- __MACOSX/EMM-2023-18237_SourceDataForFigure6/6E/._Numerical-data-6E.xlsx
- EMM-2023-18237_SourceDataForFigure6/6E/.DS_Store
- __MACOSX/EMM-2023-18237_SourceDataForFigure6/6E/._.DS_Store
- EMM-2023-18237_SourceDataForFigure6/6E/~$Numerical-data-6E.xlsx
- __MACOSX/EMM-2023-18237_SourceDataForFigure6/6E/._~$Numerical-data-6E.xlsx
- EMM-2023-18237_SourceDataForFigure6/6B/numerical-data-6B.xlsx
- __MACOSX/EMM-2023-18237_SourceDataForFigure6/6B/._numerical-data-6B.xlsx
- EMM-2023-18237_SourceDataForFigure6/6D/numerical-data-6D.xlsx
- __MACOSX/EMM-2023-18237_SourceDataForFigure6/6D/._numerical-data-6D.xlsx
- EMM-2023-18237_SourceDataForFigure6/6C/6C-replicate/numerical-data-6C copy.xlsx
- __MACOSX/EMM-2023-18237_SourceDataForFigure6/6C/6C-replicate/._numerical-data-6C copy.xlsx
