# Supplementary material for: Bcl-xL targeting eliminates ageing tumor-promoting neutrophils and inhibits lung tumor growth
Source: EMBO Mol Med. 2023 Dec 20;16(1):10. doi: 10.1038/s44321-023-00013-x (PMC10897164; doi:10.1038/s44321-023-00013-x)
Supplement: Supplementary file 8 — Source Data Fig. 6 [file 44321_2023_13_MOESM8_ESM.zip › EMM-2023-18237_SourceDataForFigure6/6E/Numerical-data-6E.xlsx]

## Sheet: numerical
		% viability
		donor 1	donor 2	donor 3
	Medium	24.6897	31.9113	40.0632
	Medium + A133 0.1nM	19.8805	16.4852	26.8052
	Medium + A133 10nM	17.2236	20.6426	27.1994
	Medium + A133 100nM	18.3221	16.359	20.506
	A549 SN	96.9376	111.249	91.813
	A549 + A133 0.1nM	43.0512	40.9305	37.5667
	A549 + A133 10nM	28.0614	25.5464	34.7679
	A549 + A133 100nM	20.1591	18.8688	29.7222
