# Supplementary material for: Bcl-xL targeting eliminates ageing tumor-promoting neutrophils and inhibits lung tumor growth
Source: EMBO Mol Med. 2023 Dec 20;16(1):10. doi: 10.1038/s44321-023-00013-x (PMC10897164; doi:10.1038/s44321-023-00013-x)
Supplement: Supplementary file 8 — Source Data Fig. 6 [file 44321_2023_13_MOESM8_ESM.zip › EMM-2023-18237_SourceDataForFigure6/6B/numerical-data-6B.xlsx]

## Sheet: Sheet1
Patient ID	Peri-tumoral			Tumoral
	Total neutrophils	BCL-xL+ neutrophils	% BCL-xL+ neutrophils	Total neutrophils	BCL-xL+ neutrophils	% BCL-xL+ neutrophils
20B17143	30644	6580	21.47	14821	6629	44.7
20B18379	1148	3	0.26	8719	2553	29.28
19B21488	7115	403	5.66	80465	16191	20.12
20B08210	3103	260	8.4	13022	807	6.2
20B10321	5121	166	3.24	7230	940	13
21B10918	136	15	11.02	2715	737	27.14
21B02484	1523	20	1.3	11115	411	3.171
