# Supplementary material for: Bcl-xL targeting eliminates ageing tumor-promoting neutrophils and inhibits lung tumor growth
Source: EMBO Mol Med. 2023 Dec 20;16(1):10. doi: 10.1038/s44321-023-00013-x (PMC10897164; doi:10.1038/s44321-023-00013-x)
Supplement: Supplementary file 8 — Source Data Fig. 6 [file 44321_2023_13_MOESM8_ESM.zip › EMM-2023-18237_SourceDataForFigure6/6D/numerical-data-6D.xlsx]

## Sheet: Sheet1
	MFI of Bcl-xL-PE in human neutrophils, gated on live cells (negative for live and dead staining)
	donor	medium	A549 SN
	1	7904	25886
	2	12964	22027
	3	14054	28478
	4	13481	26892
	5	15171	31338
