# Supplementary material for: Bcl-xL targeting eliminates ageing tumor-promoting neutrophils and inhibits lung tumor growth
Source: EMBO Mol Med. 2023 Dec 20;16(1):10. doi: 10.1038/s44321-023-00013-x (PMC10897164; doi:10.1038/s44321-023-00013-x)
Supplement: Supplementary file 8 — Source Data Fig. 6 [file 44321_2023_13_MOESM8_ESM.zip › EMM-2023-18237_SourceDataForFigure6/6C/6C-replicate/numerical-data-6C copy.xlsx]

## Sheet: description 
	viability of blood neutrophils derived from three healthy donors, assessed by flow cytometry (live/dead staining)

## Sheet: data
		% of viable neutrophils (% of total)
	donor	medium	A-549 SN
	1	28.8	54.2
	2	25.4	47.1
	3	19.8	55.9
